# Supplementary material for: Towards the Pharmacological Validation and Phytochemical Profiling of the Decoction and Maceration of Bruguiera gymnorhiza (L.) Lam.—A Traditionally Used Medicinal Halophyte
Source: Molecules. 2022 Mar 20;27(6):2000. doi: 10.3390/molecules27062000 (PMC8951081; doi:10.3390/molecules27062000)
Supplement: Supplementary file 1 [file molecules-27-02000-s001.zip]

Archive with 1 entries (1 files):
- molecules-1626415-Supplementary.pdf
